# Supplementary material for: Expression profiles of exosomal tRNA-derived fragments and their biological functions in lipomas
Source: Front Cell Dev Biol. 2022 Aug 10;10:942133. doi: 10.3389/fcell.2022.942133 (PMC9399354; doi:10.3389/fcell.2022.942133)
Supplement: Supplementary file 8 [file Table1.xlsx]

## Sheet: tRF_Expression
tRF_ID	F-1	F-2	F-3	L-1	L-2	L-3
tRF-58:76-Val-AAC-5	0	0	0	0	91.6153	0
tRF-58:76-Val-CAC-2	13.2162	11.1127	10.4315	0	3.8173	81.2963
tRF-58:76-Val-AAC-1-M5	0	0	0	0	427.538	0
tRF-52:71-chrM.Pro-TGG	33.0406	18.5211	8.34523	0	267.211	171.15
tRF-56:74-Pro-AGG-1-M7-18:C>A	6.60812	3.70423	0	0	83.9807	0
tRF-56:75-Pro-AGG-1-M7	0	22.2254	6.25892	0	240.49	0
tRF-57:76-Thr-TGT-4-M3	0	0	0	0	0	51.345
tRF-56:75-Gln-CTG-1-M2	72.6893	44.4507	18.7768	22.8527	221.404	162.593
tRF-56:75-Gln-TTG-1-M2	0	0	8.34523	0	80.1634	68.46
tRF-59:76-Val-AAC-5	6.60812	0	0	0	0	59.9025
tRF-59:76-Val-CAC-2	52.8649	0	12.5178	0	0	8.5575
tRF-59:76-Val-AAC-1-M5	594.731	207.437	75.107	219.386	1114.65	958.44
tRF-54:72-chrM.Val-TAC	39.6487	229.662	73.0207	79.9845	450.442	299.513
tRF-53:71-chrM.Pro-TGG	0	51.8592	14.6041	0	232.856	158.314
tRF-+1:T16-Val-CAC-1	0	0	14.6041	0	91.6153	0
tRF-54:71-chrM.Trp-TCA	0	0	0	0	129.788	0
tRF-57:75-Trp-CCA-1-M4	0	0	0	0	114.519	0
tRF-67:85-Leu-TAG-2	0	0	0	0	0	145.478
tRF-67:85-Leu-AAG-1-M6	0	0	0	0	99.2499	0
tRF-68:86-Leu-CAG-1	0	11.1127	4.17261	2.28527	133.606	4.27875
tRF-68:86-Leu-CAA-1-M5	26.4325	40.7465	0	45.7054	34.3557	72.7388
tRF-59:77-Thr-AGT-2-M3	0	0	0	0	0	316.628
tRF-67:85-Ser-GCT-3-M4	0	0	0	0	152.692	0
tRF-56:75-Ala-AGC-2-M2	0	0	0	0	15.2692	25.6725
tRF-57:75-Pro-AGG-1-M7	6.60812	48.1549	16.6905	0	259.577	312.349
tRF-57:75-Cys-GCA-11-M7	0	0	0	0	0	25.6725
tRF-58:76-Thr-TGT-4-M3	0	0	4.17261	0	64.8942	0
tRF-57:75-Gln-CTG-1-M2	19.8244	14.8169	62.5892	116.549	2049.89	1583.14
tRF-57:75-Gln-CTG-6	0	0	0	0	22.9038	0
tRF-57:75-Gln-TTG-1-M3	0	74.0845	8.34523	141.687	626.038	89.8538
tRF-57:75-Gln-TTG-4	0	0	0	0	0	136.92
tiRNA-33:72-chrM.Val-TAC	26.4325	0	0	0	0	0
tRF-1:15-Leu-TAA-3	0	0	0	2.28527	45.8076	89.8538
tRF-1:16-Leu-TAA-1	26.4325	0	0	0	0	0
tRF-59:75-iMet-CAT-1-M2	0	0	0	0	225.221	0
tRF-69:86-Leu-TAA-1	92.5137	7.40845	8.34523	0	0	0
tRF-60:77-Ile-AAT-4	46.2568	0	0	0	0	0
tRF-58:75-Thr-CGT-2-M2	33.0406	29.6338	6.25892	0	0	8.5575
tRF-68:85-Ser-TGA-1	13.2162	37.0423	8.34523	0	0	0
tRF-60:76-Val-AAC-5	6.60812	0	2.08631	0	206.134	85.575
tRF-60:76-Val-CAC-2	105.73	14.8169	0	0	0	8.5575
tRF-60:76-Val-AAC-1-M5	660.812	266.704	93.8838	114.264	1084.11	830.078
tRF-58:76-Arg-ACG-1-M2	13.2162	0	22.9494	0	0	64.1813
tRF-55:72-chrM.Val-TAC	33.0406	96.3099	27.122	70.8434	503.884	47.0663
tRF-29:42-Lys-CTT-10-M6	52.8649	14.8169	0	0	0	0
tRF-29:43-Phe-GAA-6	72.6893	0	0	18.2822	0	0
tRF-54:71-chrM.Pro-TGG	39.6487	55.5634	0	0	110.702	154.035
tRF-26:40-chrM.His-GTG	0	0	0	0	0	89.8538
tRF-1:30-iMet-CAT-1-M2	0	0	0	0	248.125	0
tRF-1:31-iMet-CAT-1-M2	0	40.7465	6.25892	185.107	797.817	175.429
tRF-58:76-Val-TAC-1-M3	0	3.70423	0	18.2822	0	81.2963
tRF-+1:T18-Ala-CGC-2	0	0	0	0	152.692	106.969
tRF-+1:T15-Trp-CCA-2	0	0	0	0	0	128.363
tRF-57:75-Trp-CCA-2	0	0	0	0	87.798	0
tRF-54:72-chrM.Glu-TTC	0	0	0	0	129.788	0
tRF-29:42-Met-CAT-1-M6	0	0	0	0	41.9903	188.265
tRF-58:75-Trp-CCA-1-M4	39.6487	62.9718	10.4315	98.2666	301.567	4.27875
tRF-58:75-Cys-GCA-1-M8	0	0	0	0	0	124.084
tRF-68:85-Leu-TAG-2	118.946	48.1549	0	25.138	11.4519	0
tRF-68:85-Leu-AAG-1-M6	1638.81	111.127	45.8987	105.122	129.788	551.959
tRF-69:86-Leu-CAG-1	277.541	118.535	95.9701	77.6992	278.663	51.345
tRF-69:86-Leu-CAA-1-M5	674.028	340.789	102.229	223.956	782.547	1369.2
tRF-60:77-Thr-AGT-2-M3	6.60812	0	0	0	49.6249	0
tRF-60:77-Thr-AGT-1-M2	33.0406	0	6.25892	2.28527	125.971	85.575
tRF-68:85-Ser-GCT-3-M4	26.4325	0	16.6905	0	0	0
tRF-57:75-Ala-AGC-2-M4	26.4325	3.70423	0	18.2822	3.8173	59.9025
tRF-57:75-Ala-CGC-1-M6	6.60812	0	0	0	68.7115	94.1325
tRF-59:77-Ile-AAT-1-M4	0	0	0	0	64.8942	0
tRF-58:74-Pro-AGG-1-M7-16:C>A	26.4325	0	6.25892	34.2791	38.173	4.27875
tRF-58:75-Pro-AGG-1-M7	251.109	159.282	56.3303	219.386	759.643	573.353
tRF-59:76-Tyr-GTA-1-M2	204.852	33.338	20.8631	63.9876	503.884	38.5088
tRF-59:76-Tyr-GTA-3-M2	59.4731	0	4.17261	2.28527	0	72.7388
tRF-58:75-Cys-GCA-11-M7	39.6487	22.2254	0	27.4232	175.596	261.004
tRF-68:85-Ser-AGA-1-M6	99.1218	25.9296	16.6905	0	362.644	0
tRF-68:85-Ser-TGA-4	0	0	0	0	49.6249	0
tRF-68:85-Ser-CGA-4	6.60812	0	0	0	68.7115	175.429
tRF-59:76-Thr-TGT-4-M3	118.946	48.1549	16.6905	0	7.63461	286.676
tRF-58:75-Gln-CTG-1-M2	1063.91	481.549	396.398	772.421	4523.51	3397.33
tRF-58:75-Gln-CTG-6	0	0	0	0	7.63461	42.7875
tRF-58:75-Gln-TTG-1-M3	330.406	177.803	83.4523	187.392	438.99	599.025
tRF-58:76-Ala-AGC-10-M5	0	0	0	0	0	25.6725
tRF-58:76-Ala-AGC-8	0	0	0	0	0	25.6725
tRF-+1:T14-Lys-TTT-2	0	0	0	0	49.6249	0
tRF-57:75-Gly-TCC-1-M3	0	0	0	0	76.3461	0
tRF-56:74-Gly-CCC-2	0	0	0	0	64.8942	0
tRF-58:76-Tyr-GTA-2-M3	26.4325	40.7465	0	57.1318	538.24	64.1813
tRF-60:78-chrM.Leu-TAA	0	0	0	0	129.788	0
tRF-55:75-Pro-AGG-1-M7	6.60812	0	2.08631	0	278.663	12.8363
tRF-55:75-Gln-CTG-1-M2	13.2162	88.9014	8.34523	0	225.221	222.495
tRF-55:75-Gln-TTG-1-M2	6.60812	3.70423	12.5178	15.9969	91.6153	290.955
tRF-1:16-chrM.Val-TAC	0	22.2254	2.08631	79.9845	15.2692	0
tRF-1:23-chrM.Val-TAC	13.2162	0	0	0	293.932	0
tRF-+1:T14-Leu-CAA-1	0	0	0	63.9876	0	0
tRF-74:90-SeC-TCA-1	33.0406	0	0	0	0	0
tRF-61:77-Asn-GTT-1-M5	33.0406	0	0	0	0	0
tRF-60:76-Lys-CTT-1-M4	52.8649	0	0	43.4201	95.4326	188.265
tRF-59:75-Ala-AGC-4	26.4325	0	0	0	0	0
tRF-60:76-Val-TAC-1-M3	26.4325	25.9296	14.6041	0	0	59.9025
tRF-59:75-Ala-AGC-2-M4	46.2568	3.70423	8.34523	0	0	8.5575
tRF-59:75-Ala-CGC-1-M6	72.6893	25.9296	0	0	87.798	141.199
tRF-61:77-Ile-AAT-1-M5	132.162	14.8169	10.4315	111.978	0	81.2963
tRF-59:75-Thr-CGT-2-M2	0	0	0	0	34.3557	0
tRF-60:76-Val-CAC-3	39.6487	40.7465	12.5178	4.57054	45.8076	21.3938
tRF-60:76-Phe-GAA-1-M4	19.8244	0	4.17261	73.1286	64.8942	4.27875
tRF-69:85-Ser-TGA-1	33.0406	0	0	0	0	0
tRF-28:41-Asp-GTC-1-M2	26.4325	0	0	0	0	0
tRF-+1:T17-Thr-TGT-2	13.2162	25.9296	0	0	0	0
tRF-1:16-Tyr-GTA-4-M4	19.8244	29.6338	0	0	572.596	209.659
tRF-1:16-Tyr-GTA-1-M3	0	7.40845	0	0	68.7115	4.27875
tRF-56:76-Val-AAC-1-M5	6.60812	0	10.4315	20.5674	38.173	0
tRF-55:75-Trp-CCA-4	13.2162	0	0	43.4201	0	0
tRF-66:86-Leu-CAG-1	26.4325	0	0	0	0	0
tRF-66:86-Leu-CAA-1-M5	0	7.40845	0	61.7023	0	0
tRF-56:76-Tyr-GTA-1-M2	0	0	0	0	0	55.6238
tRF-56:76-Tyr-GTA-3-M2	0	0	0	63.9876	0	0
tRF-56:76-Arg-ACG-1-M2	0	7.40845	12.5178	0	0	59.9025
tRF-56:76-Val-TAC-1-M2	39.6487	14.8169	2.08631	0	0	0
tRF-55:75-Gln-CTG-3-M2	0	0	0	0	0	102.69
tRF-55:75-Gly-TCC-1-M3	19.8244	40.7465	0	0	0	0
tRF-54:74-Gly-CCC-2	0	0	0	0	0	119.805
tRF-29:43-Asp-GTC-1-M2	0	0	0	0	106.885	0
tRF-30:43-Glu-CTC-1-M2	0	0	0	0	0	72.7388
tRF-+1:T18-Thr-TGT-4	0	0	8.34523	0	91.6153	0
tRF-58:75-Glu-TTC-2	13.2162	22.2254	0	57.1318	0	0
tRF-59:76-Arg-ACG-1-M2	46.2568	0	0	0	167.961	0
tRF-51:72-chrM.Val-TAC	0	25.9296	4.17261	36.5643	309.202	209.659
tRF-+1:T26-Ser-CGA-2	0	40.7465	0	0	0	0
tRF-56:72-chrM.Val-TAC	66.0812	151.873	8.34523	102.837	190.865	0
tRF-52:69-chrM.Thr-TGT	0	11.1127	0	34.2791	0	0
tRF-1:15-chrM.Ser-TGA	0	0	0	77.6992	0	0
tRF-1:28-chrM.Ser-TGA	0	0	0	0	152.692	81.2963
tRF-57:76-Val-AAC-1-M5	0	0	0	36.5643	343.557	243.889
tRF-56:75-Thr-CGT-2-M2	0	0	0	0	99.2499	0
tRF-+1:T15-Ser-TGA-1	85.9055	3.70423	8.34523	2.28527	152.692	0
tRF-+1:T17-Ser-TGA-1	753.326	181.507	127.265	43.4201	229.038	479.22
tRF-+1:T18-Ser-TGA-1	707.069	388.944	137.696	73.1286	209.952	213.938
tRF-+1:T19-Ser-TGA-1	1599.16	388.944	325.464	278.803	83.9807	474.941
tRF-+1:T20-Ser-TGA-1	2663.07	770.479	406.83	235.383	393.182	607.583
tRF-+1:T21-Ser-TGA-1	303.973	159.282	70.9344	13.7116	164.144	89.8538
tRF-66:85-Leu-AAG-1-M5	0	0	0	0	49.6249	0
tRF-67:86-Leu-CAA-1-M5	0	0	0	0	0	102.69
tRF-58:77-Thr-AGT-2-M3	0	0	0	0	0	81.2963
tRF-58:77-Thr-AGT-1-M2	0	0	0	0	0	81.2963
tiRNA-1:34-Arg-CCG-2	46.2568	0	0	0	0	0
tRF-1:14-Ser-GCT-1-M5	6.60812	11.1127	12.5178	4.57054	99.2499	12.8363
tRF-1:15-Ser-GCT-1-M5	33.0406	103.718	81.3659	139.401	141.24	4.27875
tRF-1:16-Ser-GCT-1-M5	26.4325	0	0	0	0	0
tRF-1:23-Ser-GCT-1-M5	0	0	0	0	41.9903	0
tRF-57:76-Arg-ACG-1-M2	0	0	0	20.5674	0	0
tRF-30:43-Gln-CTG-1-M6	72.6893	81.493	10.4315	132.546	190.865	380.809
tRF-55:71-chrM.Pro-TGG	0	0	0	43.4201	0	55.6238
tRF-1:15-chrM.Ser-GCT	0	0	0	0	0	94.1325
tiRNA-1:20-chrM.Ser-GCT	33.0406	25.9296	0	0	0	0
tRF-1:22-chrM.Ser-GCT	33.0406	40.7465	0	6.85581	99.2499	0
tRF-1:24-chrM.Ser-GCT	0	22.2254	0	0	0	0
tRF-57:76-Val-TAC-1-M2	0	0	0	18.2822	53.4423	0
tRF-+1:T15-Asp-GTC-2-6	0	0	0	43.4201	0	0
tRF-56:75-Ala-AGC-4	0	0	0	0	0	59.9025
tRF-57:76-Ala-AGC-8	0	0	0	0	0	145.478
tRF-56:75-Gly-TCC-1-M3	0	0	0	0	64.8942	0
tRF-55:74-Gly-GCC-2	0	0	0	0	72.5288	0
tRF-57:76-Tyr-GTA-2-M2	19.8244	0	12.5178	45.7054	187.048	222.495
tRF-1:15-Ser-TGA-1	0	0	0	0	194.682	0
tRF-1:16-Ser-TGA-1	46.2568	0	0	0	0	0
tRF-1:28-Gly-GCC-4	66.0812	148.169	77.1933	118.834	232.856	115.526
tRF-1:29-Gly-GCC-4	0	25.9296	10.4315	15.9969	0	8.5575
tRF-1:30-Gly-GCC-4	138.77	307.451	363.017	283.374	202.317	183.986
tRF-1:31-Gly-GCC-4	264.325	548.225	1097.4	1078.65	175.596	376.53
tRF-1:32-Gly-GCC-4	323.798	266.704	77.1933	63.9876	57.2596	89.8538
tiRNA-1:33-Gly-GCC-4	145.379	74.0845	18.7768	6.85581	3.8173	21.3938
tRF-1:28-Gly-GCC-1	951.569	1715.06	999.341	3343.35	1629.99	2353.31
tRF-1:29-Gly-GCC-1	634.379	2648.52	2399.25	3494.18	335.923	1835.58
tRF-1:30-Gly-GCC-1	9489.26	26211.1	22486.2	29886.8	28312.9	17675.5
tRF-1:31-Gly-GCC-1	20835.4	30400.6	55671	57113.5	21674.7	29223.9
tRF-1:32-Gly-GCC-1	19308.9	11283.1	3782.47	3535.31	4752.54	5622.28
tiRNA-1:33-Gly-GCC-1	4407.62	2848.55	529.922	365.643	381.73	924.21
tRF-1:14-Gly-CCC-1-M5	6.60812	3.70423	2.08631	0	0	72.7388
tRF-1:30-Gly-CCC-3	52.8649	192.62	129.351	150.828	76.3461	111.248
tRF-1:31-Gly-CCC-3	118.946	259.296	379.708	457.054	167.961	162.593
tRF-1:32-Gly-CCC-3	85.9055	122.239	33.3809	27.4232	76.3461	25.6725
tRF-1:16-Gly-CCC-1-M4	26.4325	0	10.4315	34.2791	133.606	0
tRF-1:22-Gly-CCC-1-M4	0	7.40845	10.4315	0	0	42.7875
tRF-1:24-Gly-CCC-1-M4	33.0406	18.5211	6.25892	0	0	0
tRF-1:28-Gly-CCC-1-M4	2894.36	9579.13	5630.94	7747.07	4069.25	5331.33
tRF-1:29-Gly-CCC-1-M4	978.002	8634.55	4696.28	4783.07	1748.33	3029.36
tRF-1:30-Gly-CCC-1-M4	47082.8	137627	161297	106489	50529.7	50343.8
tRF-1:31-Gly-CCC-1-M4	139854	288937	527180	504428	88927.9	191722
tRF-1:32-Gly-CCC-1-M4	145075	123703	40591.2	18718.6	24904.1	45988
tiRNA-1:33-Gly-CCC-1	2022.08	1048.3	308.773	182.822	190.865	162.593
tiRNA-1:33-Gly-GCC-2-M3	47076.2	30563.6	8355.66	4789.93	4256.29	8429.14
tRF-1:31-His-GTG-2	6.60812	51.8592	33.3809	31.9938	15.2692	34.23
tRF-1:32-His-GTG-2	46.2568	7.40845	8.34523	4.57054	3.8173	17.115
tRF-59:76-Val-TAC-1-M3	0	11.1127	2.08631	20.5674	0	0
tRF-60:76-Ala-AGC-8	6.60812	0	0	0	30.5384	55.6238
tRF-1:14-Lys-TTT-3-M2	0	7.40845	0	59.417	99.2499	0
tRF-1:15-Lys-TTT-3-M2	19.8244	29.6338	10.4315	38.8496	404.634	282.398
tRF-1:16-Lys-TTT-3-M2	0	40.7465	2.08631	0	3.8173	0
tRF-1:23-Lys-TTT-3-M2	0	3.70423	0	59.417	0	119.805
tRF-1:28-Lys-TTT-3-M2	0	0	0	27.4232	167.961	128.363
tRF-1:30-Lys-TTT-3-M2	0	0	27.122	61.7023	114.519	0
tRF-1:31-Lys-TTT-3-M2	6.60812	11.1127	58.4166	4.57054	0	0
tRF-1:32-Lys-TTT-3-M2	66.0812	37.0423	25.0357	63.9876	91.6153	0
tiRNA-1:34-Lys-TTT-3-M2	0	0	0	57.1318	0	0
tRF-1:14-SeC-TCA-1	33.0406	0	4.17261	31.9938	34.3557	0
tRF-1:15-SeC-TCA-1	85.9055	22.2254	29.2083	50.2759	244.307	102.69
tRF-1:16-SeC-TCA-1	0	0	0	0	118.336	59.9025
tRF-1:16-Lys-CTT-1-M5	0	7.40845	0	0	57.2596	0
tRF-1:28-Lys-CTT-1-M4	0	18.5211	10.4315	9.14108	30.5384	77.0175
tRF-1:29-Lys-CTT-2-M2	13.2162	18.5211	10.4315	45.7054	15.2692	171.15
tRF-1:30-Lys-CTT-2-M2	46.2568	70.3803	54.244	146.257	271.029	359.415
tRF-1:31-Lys-CTT-2-M2	125.554	496.366	58.4166	347.361	839.807	415.039
tRF-1:32-Lys-CTT-2-M2	1030.87	1637.27	657.186	507.33	1439.12	1086.8
tiRNA-1:34-Lys-CTT-2	1400.92	570.451	271.22	70.8434	568.778	85.575
tRF-1:29-Lys-CTT-1-M2	0	0	6.25892	0	91.6153	0
tRF-1:32-Lys-CTT-1-M2	6.60812	14.8169	6.25892	2.28527	49.6249	47.0663
tiRNA-1:34-Lys-CTT-1-M2	1328.23	225.958	179.422	89.1255	45.8076	209.659
tRF-1:14-His-GTG-1	0	0	0	41.1349	0	0
tRF-1:15-His-GTG-1	0	11.1127	0	13.7116	179.413	98.4113
tRF-1:16-His-GTG-1	0	0	6.25892	22.8527	76.3461	0
tRF-1:24-His-GTG-1	0	33.338	4.17261	0	0	17.115
tRF-1:28-His-GTG-1	0	133.352	64.6755	143.972	3.8173	29.9513
tRF-1:29-His-GTG-1	627.771	1600.23	436.038	943.817	614.586	474.941
tRF-1:30-His-GTG-1	1784.19	5334.08	2386.73	2906.86	2641.57	2434.61
tRF-1:31-His-GTG-1	7394.48	12964.8	6112.88	8057.86	7772.03	12288.6
tRF-1:32-His-GTG-1	759.934	229.662	237.839	178.251	114.519	522.008
tiRNA-1:34-His-GTG-1	1400.92	1144.61	563.303	644.446	209.952	419.318
tRF-1:14-Gly-CCC-2	0	0	4.17261	52.5612	72.5288	0
tRF-1:16-Gly-CCC-2	0	0	0	0	49.6249	0
tRF-1:29-Gly-CCC-2	52.8649	59.2676	64.6755	34.2791	45.8076	0
tRF-1:30-Gly-CCC-2	79.2974	133.352	146.041	189.677	125.971	119.805
tRF-1:31-Gly-CCC-2	39.6487	0	0	0	0	0
tRF-1:32-Gly-CCC-2	303.973	0	29.2083	91.4108	57.2596	0
tiRNA-1:33-Gly-CCC-2	1189.46	200.028	87.6249	43.4201	38.173	4.27875
tRF-29:42-Glu-CTC-1-M2	0	0	0	0	53.4423	0
tRF-1:28-Gly-TCC-3	6.60812	0	0	0	0	34.23
tRF-1:29-Gly-TCC-3	0	0	0	31.9938	0	0
tRF-1:32-Gly-TCC-3	72.6893	0	0	0	0	0
tRF-1:28-Gly-TCC-2	0	0	0	36.5643	0	0
tRF-1:30-Gly-TCC-2	33.0406	0	10.4315	27.4232	133.606	0
tRF-1:31-Gly-TCC-2	13.2162	18.5211	6.25892	20.5674	3.8173	0
tRF-1:32-Gly-TCC-2	198.244	11.1127	14.6041	77.6992	61.0769	42.7875
tRF-1:31-Gly-TCC-1	19.8244	0	0	70.8434	0	0
tRF-1:32-Gly-TCC-1	118.946	0	16.6905	82.2697	0	55.6238
tRF-1:15-Ser-CGA-1-M3	0	0	0	0	0	47.0663
tRF-1:14-Val-CAC-2	52.8649	0	4.17261	13.7116	61.0769	59.9025
tRF-1:15-Val-CAC-2	39.6487	3.70423	2.08631	0	87.798	94.1325
tRF-1:23-Val-CAC-2	13.2162	0	16.6905	4.57054	34.3557	239.61
tRF-1:29-Val-CAC-2	0	22.2254	6.25892	61.7023	0	0
tRF-1:32-Val-CAC-2	442.744	129.648	127.265	77.6992	122.154	0
tiRNA-1:34-Val-CAC-2	647.596	85.1972	118.919	114.264	171.779	4.27875
tRF-1:14-Thr-TGT-5	0	0	6.25892	0	99.2499	119.805
tRF-1:15-Thr-TGT-5	0	29.6338	0	4.57054	61.0769	4.27875
tRF-1:15-Thr-CGT-5	337.014	348.197	187.768	1014.66	2706.47	2058.08
tRF-1:16-Thr-CGT-5	0	0	4.17261	29.7085	110.702	12.8363
tRF-28:41-Glu-CTC-1-M2	0	0	0	0	118.336	0
tRF-1:30-Thr-TGT-4-M2	19.8244	0	18.7768	150.828	0	265.283
tRF-1:15-Pro-AGG-1-M7	0	0	0	36.5643	0	0
tRF-1:28-Pro-AGG-1-M6	66.0812	25.9296	62.5892	134.831	53.4423	85.575
tRF-1:29-Pro-AGG-1-M6	99.1218	81.493	116.833	169.11	26.7211	376.53
tRF-1:30-Pro-AGG-1-M5	13.2162	59.2676	64.6755	25.138	0	0
tRF-1:31-Pro-AGG-1-M5	224.676	440.803	675.963	214.815	152.692	273.84
tRF-1:32-Pro-AGG-1-M5	660.812	433.394	723.948	607.882	343.557	81.2963
tiRNA-1:33-Pro-CGG-1-M2	145.379	37.0423	58.4166	41.1349	0	141.199
tiRNA-1:33-Pro-TGG-3	138.77	29.6338	148.128	57.1318	0	231.053
tRF-1:31-Pro-TGG-1	0	70.3803	4.17261	0	0	0
tiRNA-1:33-Pro-TGG-1	26.4325	0	0	0	0	0
tRF-1:16-Ala-AGC-11	0	11.1127	0	0	0	81.2963
tRF-1:16-Cys-GCA-17	6.60812	7.40845	0	13.7116	7.63461	55.6238
tRF-1:14-Ala-AGC-4-M7	105.73	177.803	54.244	235.383	484.798	676.043
tRF-1:15-Ala-AGC-4-M7	138.77	370.423	35.4672	91.4108	404.634	440.711
tRF-1:16-Ala-AGC-4-M7	224.676	711.211	50.0714	214.815	648.942	423.596
tRF-1:22-Ala-AGC-4-M7	0	0	0	4.57054	125.971	0
tRF-1:24-Ala-AGC-4-M7	6.60812	0	0	29.7085	19.0865	0
tRF-1:30-Ala-AGC-4-M6	13.2162	22.2254	0	0	99.2499	0
tRF-1:28-Ala-CGC-3	0	0	2.08631	0	76.3461	0
tRF-1:29-Ala-CGC-3	0	0	0	100.552	0	29.9513
tRF-1:30-Ala-CGC-3	0	0	0	43.4201	0	0
tRF-1:31-Ala-CGC-3	0	0	4.17261	0	87.798	0
tRF-1:14-Ala-AGC-2-M11	13.2162	18.5211	2.08631	0	0	21.3938
tRF-1:15-Ala-AGC-2-M11	79.2974	0	2.08631	2.28527	3.8173	213.938
tRF-1:16-Ala-AGC-2-M11	277.541	11.1127	10.4315	52.5612	45.8076	89.8538
tRF-1:23-Ala-AGC-2-M11	0	0	0	38.8496	0	0
tRF-1:24-Ala-AGC-2-M11	26.4325	11.1127	2.08631	6.85581	0	85.575
tRF-1:32-chrM.Tyr-GTA	0	33.338	4.17261	0	0	0
tRF-1:16-Leu-AAG-1-M4	118.946	118.535	20.8631	68.5581	404.634	115.526
tRF-1:16-Leu-AAG-4-M2	26.4325	7.40845	0	54.8465	137.423	94.1325
tRF-1:14-Leu-TAG-2	0	0	0	0	129.788	0
tRF-1:16-Leu-TAG-2	0	22.2254	0	0	83.9807	0
tRF-1:15-Val-TAC-1-M3	0	0	4.17261	0	99.2499	106.969
tRF-1:16-Val-TAC-2	6.60812	0	0	50.2759	0	0
tRF-1:23-Val-TAC-1-M2	0	0	4.17261	0	45.8076	42.7875
tiRNA-1:34-Val-TAC-1	46.2568	22.2254	4.17261	0	0	0
tRF-1:29-Gln-CTG-1-M3	0	0	6.25892	0	7.63461	94.1325
tRF-1:30-Gln-CTG-1-M3	0	0	0	0	271.029	0
tRF-1:14-Ser-AGA-1-M7	26.4325	51.8592	52.1577	86.8403	713.836	539.123
tRF-1:15-Ser-AGA-1-M7	171.811	629.718	156.473	265.091	1091.75	1142.43
tRF-1:16-Ser-AGA-1-M7	39.6487	59.2676	45.8987	198.819	164.144	132.641
tRF-1:23-Ser-AGA-1-M7	0	0	4.17261	0	103.067	0
tRF-1:24-Ser-AGA-1-M7	0	0	0	2.28527	251.942	0
tRF-58:75-Trp-CCA-2	0	14.8169	2.08631	0	61.0769	166.871
tRF-1:15-Leu-CAA-1-M7	0	0	4.17261	0	99.2499	0
tRF-1:16-Leu-CAA-6-M3	33.0406	3.70423	14.6041	9.14108	0	8.5575
tRF-1:24-Leu-CAG-1-M2	0	0	0	20.5674	0	0
tRF-1:16-Leu-CAA-1-M4	33.0406	25.9296	0	68.5581	3.8173	188.265
tRF-1:32-Leu-CAA-1-M4	0	0	0	0	61.0769	0
tRF-59:76-Arg-TCG-1	0	0	0	0	91.6153	0
tRF-30:43-Met-CAT-1-M6	0	0	0	0	0	42.7875
tRF-58:75-Gln-CTG-2-M3	0	7.40845	12.5178	6.85581	99.2499	51.345
tRF-58:75-Gln-CTG-7	6.60812	0	0	0	7.63461	34.23
tRF-1:14-Val-AAC-1-M9	79.2974	18.5211	18.7768	36.5643	175.596	252.446
tRF-1:15-Val-AAC-1-M9	85.9055	66.6761	104.315	265.091	2637.76	3020.8
tRF-1:16-Val-CAC-3	33.0406	0	0	0	22.9038	162.593
tRF-1:23-Val-CAC-3	0	0	2.08631	4.57054	19.0865	42.7875
tRF-1:32-Val-CAC-3	79.2974	0	10.4315	4.57054	0	0
tiRNA-1:34-Val-CAC-3	640.988	222.254	127.265	139.401	103.067	569.074
tRF-1:16-Val-AAC-1-M8	13.2162	11.1127	4.17261	0	3.8173	128.363
tRF-1:22-Val-AAC-2	0	0	4.17261	0	45.8076	0
tRF-1:23-Val-AAC-2	303.973	333.38	131.437	171.395	278.663	179.708
tRF-1:29-Val-AAC-2	0	0	0	27.4232	64.8942	0
tRF-1:32-Val-AAC-2	33.0406	0	14.6041	146.257	0	0
tRF-1:22-Val-AAC-1-M7	6.60812	7.40845	6.25892	0	3.8173	226.774
tRF-1:23-Val-AAC-1-M7	1585.95	992.732	680.136	1218.05	8787.43	5682.18
tRF-1:24-Val-AAC-1-M7	19.8244	51.8592	4.17261	13.7116	236.673	171.15
tRF-1:29-Val-AAC-1-M6	13.2162	74.0845	6.25892	36.5643	179.413	81.2963
tRF-1:31-Val-AAC-1-M6	13.2162	37.0423	20.8631	155.398	458.076	51.345
tRF-1:32-Val-AAC-1-M6	455.96	603.789	302.514	548.465	267.211	389.366
tiRNA-1:34-Val-AAC-1-M3	26.4325	22.2254	0	0	0	0
tiRNA-1:34-Val-CAC-1-M3	396.487	70.3803	12.5178	0	0	4.27875
tRF-1:23-Val-TAC-4	0	14.8169	2.08631	6.85581	72.5288	12.8363
tRF-+1:T15-Leu-AAG-2	0	0	0	0	38.173	0
tRF-51:71-chrM.Pro-TGG	6.60812	0	12.5178	0	309.202	132.641
tRF-53:72-chrM.Val-TAC	13.2162	22.2254	6.25892	102.837	114.519	106.969
tRF-1:14-chrM.Gln-TTG	52.8649	25.9296	10.4315	0	129.788	0
tRF-1:15-chrM.Gln-TTG	26.4325	0	0	50.2759	0	256.725
tRF-54:75-Trp-CCA-1-M3	0	0	6.25892	0	106.885	0
tRF-54:75-Pro-AGG-1-M7	39.6487	29.6338	6.25892	57.1318	0	17.115
tRF-54:75-Gln-CTG-1-M2	59.4731	70.3803	22.9494	29.7085	129.788	547.68
tRF-54:75-Gln-TTG-1-M2	0	25.9296	2.08631	0	0	141.199
tRF-54:75-Trp-CCA-2	6.60812	0	0	0	26.7211	0
tRF-54:75-Ala-AGC-2-M2	19.8244	0	8.34523	0	0	81.2963
tRF-59:75-Trp-CCA-1-M5	79.2974	37.0423	20.8631	47.9907	148.875	85.575
tRF-73:90-SeC-TCA-1	26.4325	0	0	0	0	0
tRF-60:76-Tyr-GTA-4	0	0	0	0	61.0769	0
tRF-59:75-Cys-GCA-1-M8	0	0	0	2.28527	45.8076	0
tRF-1:16-Glu-TTC-2	0	0	0	0	0	77.0175
tRF-1:24-Glu-TTC-2	33.0406	0	0	0	0	0
tRF-1:28-Glu-TTC-2	0	51.8592	56.3303	159.969	145.058	158.314
tRF-1:29-Glu-TTC-2	118.946	259.296	248.27	996.378	816.903	248.168
tRF-1:30-Glu-TTC-2	13.2162	62.9718	62.5892	267.377	351.192	265.283
tRF-1:31-Glu-TTC-2	66.0812	251.887	179.422	374.784	442.807	466.384
tRF-1:32-Glu-TTC-2	422.92	125.944	62.5892	313.082	248.125	423.596
tiRNA-1:34-Glu-TTC-2	257.717	155.577	118.919	100.552	343.557	0
tRF-69:85-Leu-AAG-1-M6	178.419	14.8169	8.34523	2.28527	45.8076	68.46
tRF-70:86-Leu-CAG-1	19.8244	0	2.08631	11.4264	106.885	171.15
tRF-70:86-Leu-CAA-1-M5	79.2974	111.127	41.7261	0	816.903	487.778
tRF-61:77-Thr-AGT-1-M2	33.0406	22.2254	0	0	145.058	0
tRF-1:28-Glu-TTC-1	0	0	35.4672	82.2697	11.4519	162.593
tRF-1:29-Glu-TTC-1	13.2162	22.2254	79.2796	553.035	725.288	0
tRF-1:30-Glu-TTC-1	0	62.9718	18.7768	116.549	171.779	102.69
tRF-1:31-Glu-TTC-1	66.0812	140.761	73.0207	109.693	488.615	218.216
tRF-1:32-Glu-TTC-1	19.8244	118.535	12.5178	114.264	347.375	389.366
tiRNA-1:34-Glu-TTC-1	26.4325	3.70423	14.6041	111.978	0	0
tRF-69:85-Ser-GCT-3-M4	6.60812	14.8169	0	41.1349	11.4519	42.7875
tRF-58:75-Ala-AGC-2-M4	138.77	33.338	8.34523	63.9876	152.692	136.92
tRF-58:75-Ala-CGC-1-M6	343.622	100.014	18.7768	100.552	3.8173	115.526
tRF-60:77-Ile-AAT-1-M4	171.811	0	25.0357	0	7.63461	8.5575
tRF-60:77-Ile-AAT-2-M3	39.6487	0	0	0	0	0
tRF-59:75-Pro-AGG-1-M7	151.987	155.577	25.0357	68.5581	259.577	735.945
tRF-59:75-Gly-TCC-1-M3	0	0	0	0	95.4326	0
tRF-58:74-Gly-CCC-1-M2	0	7.40845	25.0357	0	0	0
tRF-58:74-Gly-CCC-2	26.4325	22.2254	0	9.14108	106.885	0
tRF-59:76-Phe-GAA-1-M4	0	0	0	27.4232	0	0
tRF-58:75-Ala-AGC-7	0	0	0	0	0	34.23
tRF-1:14-Glu-CTC-1-M4	33.0406	0	0	2.28527	0	0
tRF-1:15-Glu-CTC-1-M4	0	0	2.08631	0	91.6153	0
tRF-1:16-Glu-CTC-1-M4	0	0	0	2.28527	106.885	0
tRF-1:28-Glu-TTC-3-M2	33.0406	14.8169	8.34523	109.693	3.8173	42.7875
tRF-1:29-Glu-TTC-3-M2	46.2568	44.4507	39.6398	41.1349	61.0769	124.084
tRF-1:30-Glu-TTC-3-M2	132.162	74.0845	37.5535	77.6992	145.058	175.429
tRF-1:31-Glu-TTC-3-M2	277.541	274.113	112.661	205.674	419.903	376.53
tRF-1:32-Glu-TTC-3-M2	118.946	200.028	25.0357	123.405	72.5288	372.251
tiRNA-1:34-Glu-TTC-3-M2	700.461	155.577	79.2796	143.972	7.63461	55.6238
tRF-1:28-Glu-CTC-1-M2	508.825	1174.24	333.809	850.121	912.336	697.437
tRF-1:29-Glu-CTC-1-M2	1956	2730.01	1245.52	3926.09	4321.19	3940.73
tRF-1:30-Glu-CTC-1-M2	2762.19	3919.07	3484.13	3162.81	6405.44	3251.85
tRF-1:31-Glu-CTC-1-M2	6502.39	12635.1	13039.4	7294.58	6817.7	7316.67
tRF-1:32-Glu-CTC-1-M2	5253.45	12431.4	2937.52	2591.5	1003.95	3615.55
tiRNA-1:34-Glu-CTC-1-M2	14207.5	3993.15	1606.46	3615.3	194.682	1056.85
tRF-60:76-Lys-TTT-3-M2	46.2568	0	12.5178	0	202.317	102.69
tRF-60:76-Arg-CCG-1-M2	0	0	0	0	38.173	0
tRF-60:76-Arg-TCG-5	0	0	0	0	76.3461	0
tRF-59:75-His-GTG-1-M2	0	7.40845	0	0	83.9807	47.0663
tRF-60:76-Tyr-GTA-1-M5	343.622	51.8592	8.34523	121.119	847.441	380.809
tRF-60:76-Tyr-GTA-3-M2	138.77	25.9296	10.4315	84.555	3.8173	0
tRF-59:75-Cys-GCA-11-M7	39.6487	18.5211	8.34523	9.14108	160.327	17.115
tRF-59:76-Met-CAT-1	0	0	0	34.2791	99.2499	0
tRF-59:76-Thr-TGT-2	0	0	0	0	45.8076	0
tRF-1:15-Asp-GTC-1-M3	0	0	0	0	0	132.641
tRF-1:16-Asp-GTC-1-M3	0	0	6.25892	0	118.336	0
tRF-1:32-Asp-GTC-2	13.2162	0	2.08631	4.57054	26.7211	0
tiRNA-1:34-Asp-GTC-2	26.4325	7.40845	0	2.28527	7.63461	0
tRF-62:78-chrM.Leu-TAA	0	7.40845	0	36.5643	0	0
tRF-69:85-Ser-AGA-1-M6	52.8649	0	0	0	91.6153	0
tRF-69:85-Ser-CGA-1-M3	33.0406	0	0	0	0	0
tRF-60:76-Arg-ACG-1-M2	39.6487	0	0	0	145.058	145.478
tRF-69:85-Ser-TGA-4	39.6487	0	0	0	0	0
tRF-69:85-Ser-CGA-4	33.0406	0	14.6041	0	194.682	0
tRF-54:75-iMet-CAT-1	52.8649	18.5211	8.34523	36.5643	3.8173	0
tRF-55:76-Val-AAC-1-M5	185.027	66.6761	37.5535	95.9814	133.606	12.8363
tRF-54:75-Thr-CGT-2-M2	0	0	0	41.1349	0	0
tRF-54:75-Trp-CCA-4	0	0	0	0	0	42.7875
tRF-64:85-Leu-AAG-1-M4	39.6487	0	2.08631	38.8496	0	0
tRF-65:86-Leu-CAG-1	13.2162	29.6338	10.4315	0	61.0769	12.8363
tRF-65:86-Leu-CAA-1-M5	59.4731	40.7465	37.5535	114.264	404.634	188.265
tRF-56:77-Thr-AGT-1-M2	46.2568	11.1127	0	29.7085	0	0
tRF-64:85-Ser-GCT-3-M4	26.4325	0	4.17261	20.5674	0	55.6238
tRF-54:75-His-GTG-1-M2	0	0	0	38.8496	0	0
tRF-55:76-Tyr-GTA-1-M2	26.4325	0	0	2.28527	41.9903	98.4113
tRF-54:75-Glu-TTC-2	13.2162	44.4507	12.5178	0	0	0
tRF-55:76-Arg-ACG-1-M2	0	7.40845	8.34523	0	68.7115	51.345
tRF-+1:T30-Arg-CCT-2	13.2162	0	0	75.4139	0	0
tRF-+1:T31-Arg-CCT-2	383.271	29.6338	22.9494	0	0	128.363
tRF-55:73-Val-TAC-1-M2	0	0	6.25892	0	0	29.9513
tRF-55:76-Val-TAC-1-M2	277.541	133.352	93.8838	91.4108	263.394	222.495
tRF-54:75-Ala-CGC-1-M4	92.5137	0	0	0	30.5384	12.8363
tRF-55:76-Ala-AGC-8	6.60812	0	4.17261	0	30.5384	0
tRF-53:74-Gly-GCC-2	26.4325	0	20.8631	2.28527	34.3557	145.478
tRF-55:76-Tyr-GTA-2-M2	0	11.1127	10.4315	0	0	51.345
tRF-27:41-Gly-GCC-1-M3	0	0	0	0	57.2596	0
tRF-+1:T14-Pro-TGG-3-2	26.4325	0	0	0	0	0
tRF-+1:T16-Pro-TGG-3-2	46.2568	74.0845	16.6905	54.8465	45.8076	218.216
tRF-+1:T17-Pro-TGG-3-2	0	0	0	0	0	34.23
tRF-60:76-Thr-TGT-3-M4	138.77	59.2676	14.6041	54.8465	38.173	256.725
tRF-59:75-Gln-CTG-1-M5	436.136	451.915	212.803	658.158	3924.19	5083.16
tRF-59:75-Gln-CTG-6	0	0	0	0	91.6153	8.5575
tRF-59:75-Gln-TTG-1-M3	125.554	200.028	89.7112	82.2697	1191	710.273
tRF-59:75-Gln-TTG-4	0	0	0	0	99.2499	0
tiRNA-32:71-chrM.His-GTG-M1-39:C>A	0	25.9296	0	6.85581	3.8173	8.5575
tRF-+1:T17-Glu-TTC-2-2	19.8244	29.6338	8.34523	0	0	0
tRF-+1:T18-Glu-TTC-2-2	46.2568	18.5211	2.08631	0	0	0
tRF-59:76-Ala-AGC-8	59.4731	18.5211	0	0	255.759	42.7875
tRF-+1:T14-Gly-TCC-1	19.8244	3.70423	2.08631	0	0	38.5088
tRF-28:41-Gln-CTG-1-M7	0	37.0423	0	22.8527	125.971	218.216
tRF-50:71-chrM.Pro-TGG	46.2568	0	14.6041	70.8434	0	0
tRF-52:72-chrM.Val-TAC	39.6487	22.2254	12.5178	57.1318	64.8942	0
tRF-58:75-Gly-TCC-1-M3	105.73	14.8169	0	73.1286	7.63461	0
tRF-57:74-Gly-CCC-1-M2	52.8649	22.2254	2.08631	0	137.423	85.575
tRF-57:74-Gly-GCC-1	33.0406	11.1127	0	0	0	0
tRF-57:74-Gly-CCC-2	19.8244	0	0	36.5643	133.606	72.7388
tRF-59:76-Tyr-GTA-2-M3	515.433	70.3803	50.0714	18.2822	454.259	547.68
tRF-61:78-chrM.Leu-TAA	19.8244	0	0	0	68.7115	0
tRF-+1:T21-Arg-ACG-1	66.0812	107.423	56.3303	18.2822	366.461	312.349
tRF-54:73-Val-TAC-1-M2	0	18.5211	0	0	49.6249	0
tRF-59:76-Thr-TGT-3	0	40.7465	0	0	0	0
tRF-+1:T15-Ser-GCT-4	0	0	0	0	30.5384	0
tRF-53:69-chrM.Thr-TGT	13.2162	0	4.17261	0	0	81.2963
